# Supplementary material for: Potential Application of Recombinant Snake Prothrombin Activator Ecarin in Blood Diagnostics
Source: Biomolecules. 2022 Nov 17;12(11):1704. doi: 10.3390/biom12111704 (PMC9687618; doi:10.3390/biom12111704)
Supplement: Supplementary file 1 [file biomolecules-12-01704-s001.zip]

Archive with 1 entries (1 files):
- biomolecules-1981798-supplementary.pdf
